# Supplementary material for: Enhanced Thermal and Storage Stability of Glucose Oxidase via Encapsulation in Chitosan-Coated Alginate and Carboxymethyl Cellulose Gel Particles
Source: Foods. 2025 Feb 15;14(4):664. doi: 10.3390/foods14040664 (PMC11854346; doi:10.3390/foods14040664)
Supplement: Supplementary file 1 [file foods-14-00664-s001.zip]

Archive with 1 entries (1 files):
- foods-3369306-supplementary.pdf
